# Supplementary material for: Development of Bispecific Antibody Targeting Human IL-17A and IL-6
Source: Antibodies (Basel). 2026 Mar 30;15(2):29. doi: 10.3390/antib15020029 (PMC13113400; doi:10.3390/antib15020029)
Supplement: Supplementary file 1 [file antibodies-15-00029-s001.zip]

Archive with 1 entries (1 files):
- antibodies-4142020-supplementary.pdf
